# Supplementary material for: Knowledge, Attitudes, and Behaviors of Italian Home Care Nurses: Factors Associated with Medication Error Prevention in a Nationwide Cross-Sectional Survey
Source: Nurs Rep. 2026 Mar 14;16(3):98. doi: 10.3390/nursrep16030098 (PMC13028940; doi:10.3390/nursrep16030098)
Supplement: Supplementary file 1 [file nursrep-16-00098-s001.zip]

Archive with 1 entries (1 files):
- nursrep-4157842-supplementary.pdf
